# Supplementary material for: Dry Matter Gains in Maize Kernels Are Dependent on Their Nitrogen Accumulation Rates and Duration during Grain Filling
Source: Plants (Basel). 2021 Jun 15;10(6):1222. doi: 10.3390/plants10061222 (PMC8232743; doi:10.3390/plants10061222)
Supplement: Supplementary file 1 [file plants-10-01222-s001.zip]

Archive with 1 entries (1 files):
- plants-1205074-supplementary.pdf
